# Supplementary material for: Prioritizing genes for systematic variant effect mapping
Source: Bioinformatics. 2020 Dec 10;36(22-23):5448–55. doi: 10.1093/bioinformatics/btaa1008 (PMC8016487; doi:10.1093/bioinformatics/btaa1008)
Supplement: btaa1008_Supplementary_Data [file btaa1008_supplementary_data.zip]

Archive with 2 entries (2 files):
- Supplementary Figures.pdf
- Table S1.xlsx
