# Supplementary material for: Prioritizing genes for systematic variant effect mapping
Source: Bioinformatics. 2020 Dec 10;36(22-23):5448–55. doi: 10.1093/bioinformatics/btaa1008 (PMC8016487; doi:10.1093/bioinformatics/btaa1008)
Supplement: btaa1008_Supplementary_Data [file btaa1008_supplementary_data.zip › Table S1.xlsx]

## Sheet: Sheet1
Rank	Unique ClinVar VUS	Movability- And Reappearance-Weighted Impact Score (MARWIS)	Difficulty-Adjusted Impact Score (DAIS)	Number of unique missense variants in ClinVar with given interpretation for genes ranked by DAIS					Missense variant count in Invitae database for genes ranked by DAIS
				Total	Pathogenic	Likely Pathogenic	Benign	Likely Benign	Unique VUS	Capped* Occurance of VUS	Movable VUS	Capped* Occurance of Movable VUS
1	TTN	ATM	TP53	649	46	119	6	24	532	1270	106	222
2	BRCA2	BRCA2	MYH7	1001	81	169	4	7	654	1091	325	480
3	ATM	MYH7	CHEK2	1090	1	4	0	4	758	2173	77	209
4	APC	NF1	MSH2	1611	35	28	12	21	1146	3124	107	305
5	MSH6	TTN	MSH6	2509	10	19	4	37	1722	4499	144	392
6	NF1	APC	VHL	285	65	33	0	2	236	593	57	122
7	BRCA1	POLE	ATM	4181	8	23	3	14	3107	7988	307	751
8	POLE	MSH6	MLH1	970	72	45	19	21	705	1845	85	198
9	MSH2	BRCA1	BRCA2	4663	24	10	86	70	3040	7240	281	669
10	PALB2	RYR1	BRCA1	2364	44	33	88	29	1442	3152	148	311
11	TSC2	MSH2	NF1	2396	57	74	1	7	1782	3925	257	487
12	BRIP1	FBN1	MUTYH	665	6	4	1	5	489	1446	49	130
13	RYR2	PALB2	PALB2	1568	0	3	0	10	1141	3095	88	222
14	DICER1	BRIP1	STK11	568	6	24	0	2	391	1140	38	93
15	PMS2	CHEK2	POLD1	1102	0	0	4	9	970	3035	88	244
16	PLEC	POLD1	POLE	2176	1	5	6	8	1992	5573	181	417
17	RAD50	DICER1	BRIP1	1500	0	2	0	4	1017	2600	86	196
18	BARD1	TP53	NBN	952	0	0	2	5	723	1833	66	133
19	SYNE1	MLH1	PMS2	1275	4	8	13	10	956	2705	62	159
20	CDH1	TSC2	APC	3663	4	3	3	9	2355	5543	164	300
21	RECQL4	RAD50	RAD51C	539	0	3	0	1	378	1077	31	95
22	POLD1	PMS2	BMPR1A	530	5	7	1	0	357	913	40	90
23	CHEK2	NBN	RAD51D	397	0	3	0	1	306	868	30	59
24	NEB	MYBPC3	CDH1	1142	8	6	16	9	791	2081	51	111
25	SMARCA4	CFTR	RAD50	1250	1	1	0	0	925	2476	73	167
26	FBN1	SMARCA4	PTEN	394	36	60	1	1	244	455	38	71
27	APOB	ALK	CDKN2A	337	7	15	1	0	19	20	4	5
28	DSP	PTCH1	LMNA	324	67	45	0	1	206	377	52	90
29	MYH7	SCN5A	BARD1	1182	1	2	0	5	804	2208	40	102
30	MLH1	SCN1A	AXIN2	852	1	0	3	5	785	2115	56	167
31	NBN	MUTYH	DICER1	1310	7	0	0	4	1078	2584	107	221
32	RYR1	CDH1	TSC2	1552	25	26	71	109	1335	2273	142	239
33	ALK	RYR2	MYBPC3	685	11	35	2	11	426	877	64	169
34	PTCH1	BLM	TNNT2	147	13	22	0	1	97	184	29	57
35	AXIN2	MSH3	SDHB	255	13	18	0	1	242	620	27	77
36	BLM	VHL	MEN1	409	16	32	0	1	362	791	46	105
37	FLNC	RET	FH	322	8	31	0	2	304	676	42	70
38	SCN5A	AXIN2	MSH3	787	0	0	6	14	771	2039	64	140
39	MSH3	BARD1	FBN1	1069	232	469	2	15	544	799	132	188
40	WRN	STK11	LDLR	237	75	337	4	46	263	485	85	158
41	DMD	RECQL4	TNNI3	144	20	22	0	1	75	120	21	35
42	MYBPC3	KCNH2	CFTR	562	118	32	0	1	615	1398	101	229
43	RET	BMPR1A	SDHA	585	2	5	3	0	538	1465	38	94
44	TSC1	WRN	RET	676	48	9	2	5	601	1570	56	128
45	MET	PDGFRA	PTCH1	879	3	7	4	16	813	2020	75	164
46	MUTYH	LMNA	BLM	829	1	3	1	3	769	1888	71	136
47	PDGFRA	FLNC	KCNH2	499	74	68	4	21	377	689	66	102
48	TP53	DMD	PDGFRA	659	6	7	4	18	630	1653	54	117
49	ALMS1	LDLR	SMARCA4	1083	11	19	0	2	866	2203	65	184
50	COL6A3	PKHD1	ALK	904	12	9	4	17	852	2044	80	171
51	USH2A	RAD51C	RECQL4	1124	1	2	25	19	1085	3071	54	152
52	MYH11	USH2A	CTNNA1	408	3	0	4	3	389	960	47	103
53	ADGRV1	PLEC	POT1	342	0	0	1	3	274	573	36	97
54	VPS13B	NEB	FANCC	293	2	1	0	1	263	653	31	55
55	SDHA	COL6A3	MPZ	89	39	18	0	2	71	103	30	42
56	STK11	CTNNA1	CAPN3	256	19	15	2	1	272	586	52	124
57	FBN2	COL5A1	RYR1	924	53	51	6	13	1014	1798	306	512
58	CFTR	DYSF	GJB1	82	40	23	1	0	85	122	41	56
59	SYNE2	KIT	GAA	395	27	16	3	4	482	1145	59	128
60	MRE11	DSP	KIT	543	23	17	3	7	524	1455	40	113
61	KIT	GAA	SDHC	152	2	3	1	0	138	354	15	40
62	RAD51C	PTEN	DIS3L2	501	1	0	2	1	471	1199	38	95
63	BAP1	SDHA	SCN5A	790	33	47	1	14	563	1122	72	171
64	BMPR1A	MEN1	WRN	755	2	0	7	8	712	1702	59	144
65	LAMA2	FBN2	KCNQ1	252	83	58	0	3	168	284	34	48
66	SCN9A	TSC1	SCN1A	446	178	165	1	12	341	454	114	157
67	ANK2	RAD51D	BAP1	533	1	1	1	1	329	706	25	57
68	RELN	MET	MYL3	84	2	6	0	0	41	86	11	28
69	DNAH11	CAPN3	MRE11	549	2	1	1	3	218	520	13	29
70	NOTCH1	DIS3L2	TTR	51	41	9	1	0	35	79	13	23
71	SZT2	APOB	CDK4	228	1	2	0	0	157	391	13	19
72	DIS3L2	ABCA4	TSC1	671	2	3	48	38	575	981	56	101
73	KCNH2	SYNE1	GALT	94	104	24	2	2	88	149	29	48
74	SPG11	FH	TPM1	136	7	27	0	1	65	99	14	27
75	DYSF	POT1	SDHD	136	10	4	0	0	137	327	14	30
76	CASR	CASR	FLCN	367	2	1	0	4	326	812	22	35
77	PKHD1	VPS13B	SMAD4	349	29	11	0	4	219	456	18	39
78	TERT	BAP1	MYL2	105	1	14	0	0	68	115	13	21
79	RYR3	FANCC	MFN2	210	24	29	1	1	161	252	35	63
80	CACNA1A	DYNC1H1	GATA2	231	7	9	0	1	209	401	24	55
81	CACNA1H	KCNQ1	WT1	281	15	7	0	4	266	539	18	34
82	CDH23	POLG	CASR	493	43	28	3	1	442	960	37	73
83	FANCA	LAMA2	CDKN1C	176	8	0	0	3	187	440	18	47
84	SCN1A	DNAH11	MET	668	9	7	2	3	608	1341	44	69
85	COL12A1	FLNA	DES	199	16	12	0	0	170	323	22	40
86	COL5A1	SPG11	HOXB13	253	0	0	0	1	124	200	11	16
87	FANCM	MRE11	GLA	91	64	23	0	3	67	115	20	34
88	DNAH5	TNNT2	ACADVL	141	6	13	1	1	213	395	47	108
89	DST	DNAH5	CLCN1	176	24	18	3	3	152	238	41	71
90	MYH6	CDH23	GJB2	65	43	25	3	1	75	213	13	32
91	MEN1	TERT	COL5A1	431	2	14	1	16	385	656	62	81
92	CTNNA1	SCN2A	CDC73	148	4	2	0	0	146	290	23	55
93	RAD51D	RELN	TBC1D24	149	16	4	0	0	123	221	22	46
94	DSG2	FANCA	POLG	353	33	40	2	16	269	512	33	63
95	GAA	CLCN1	SLC22A5	144	10	13	1	7	202	397	34	67
96	PTEN	CDKN2A	COL6A2	332	13	17	2	5	290	521	34	66
97	FLNA	SDHB	TERT	484	23	7	2	4	463	1040	32	78
98	COL3A1	ADGRV1	TMEM43	201	2	1	1	4	116	224	11	20
99	CNTNAP2	KCNT1	ACTA2	102	8	6	0	1	60	71	18	25
100	CACNA1C	MFN2	TGFBR2	196	26	18	0	8	94	130	16	20
	*The occurance of each variant is capped to 7. See manuscript section 2.3 for detail.
	^Visit the Github repository for the complete list of ranked genes, together with the script and input files used: https://github.com/rothlab/mave-gene-prioritization
